# Supplementary material for: C. elegans SAS-1 ensures centriole integrity and ciliary function, and operates with SSNA-1
Source: PLoS Genet. 2025 Oct 22;21(10):e1011912. doi: 10.1371/journal.pgen.1011912 (PMC12599939; doi:10.1371/journal.pgen.1011912)
Supplement: S1 Dataset — This dataset contains individual sheets with the data used to generate the plots included in this work. It also includes the corresponding statistical analyses and summary values (e.g. mean, SD, etc.). (XLSX) [file pgen.1011912.s011.xlsx]

## Sheet: S5E dendrite length quant cilia
Control	nphp-4(tm925)	Pdyf-7::degron	Pdyf-7::degron nphp-4(tm925)
28.855	34.358	32.74	37.861
32.555	32.888	33.108	35.548
38.992	36.68	30.705	32.984
39.227	34.9	32.867	34.168
39.527	35.344	34.662	32.305
32.269	35.657	34.052	31.84
38.95	25.628	29.415	35.204
34.287	33.922	35.196	33.973
33.744	32.57	27.788	34.853
37.729	29.887	39.549	34.524
36.575	31.305	36.775	31.463
37.733	28.823	36.233	36.101
37.042	31.26	31.443	34.994
36.689	40.2	32.792	36.981
36.194	37.661	31.769	34.018
34.834	29.48	33.342	31.002
32.223	28.65	39.244	33.135
31.951	32.316	36.803	30.92
35.998	34.023	34.665	34.777
36.164	38.423	33.95	35.889
38.721	36.937	37.706	34.923
33.948	37.807	38.077	38.947
32.316	34.53	41.811	32.71
32.973	38.232	37.011
33.777	38.128	37.811
38.938	33.204	36.453
36.337	30.588
					T.test compared to control	nphp-4(tm925)	Pdyf-7	Pdyf-7 nphp-4(tm925)
						0.0634598	0.439847	0.0940021

## Sheet: F3D number of foci L1 SAS7 SAS1
	Number of foci
File name	GFP::SAS-7 TagRFP-T::SAS-1	GFP::SAS-7	TagRFPT-T::SAS-1
Max_2023_04_20_gfp_sas7_rfp_sas1_glo1_up1_Series003	116	27	45
Max_2023_04_20_gfp_sas7_rfp_sas1_glo1_up1_Series001	113	25	47
Max_2023_04_20_gfp_sas7_rfp_sas1_glo1_up1_Series007	107	19	47
Max_2023_04_20_gfp_sas7_rfp_sas1_glo1_up1_Series0010	123	28	48
Max_2023_04_20_gfp_sas7_rfp_sas1_glo1_up1_Series0018	111	17	45
Max_2023_04_20_gfp_sas7_rfp_sas1_glo1_up1_Series0017	108	25	47

## Sheet: F4F line profile cilia
Distance_(microns)	TagRFP-T::SAS-1	SPY650-tubulin
0	1.844	8.469
0.04896	2.668	7.447
0.09792	3.794	6.059
0.14687	6.51	4.418
0.19583	9.23	3.739
0.24479	13.284	6.166
0.29375	14.723	17.217
0.34271	13.813	37.416
0.39167	25.645	69.009
0.44062	58.832	124.501
0.48958	122.911	174.619
0.53854	191.117	209.102
0.5875	232.146	264.593
0.63646	228.217	310.622
0.68542	177.174	323.085
0.73437	119.421	296.591
0.78333	73.305	224.503
0.83229	43.053	140.52
0.88125	22.221	84.358
0.93021	15.719	59.594
0.97917	16.168	54.678
1.02812	28.593	73.325
1.07708	79.243	133.215
1.12604	129.322	194.492
1.175	168.128	247.073
1.22396	213.992	288.33
1.27292	241.624	315.796
1.32187	219.029	303.05
1.37083	148.603	238.295
1.41979	75.749	151.529
1.46875	38.947	85.833
1.51771	18.909	59.145
1.56667	9.329	39.137
1.61562	6.953	24.296
1.66458	11.722	25.139
1.71354	18.033	31.357
1.7625	16.853	30.489
1.81146	12.593	24.026
1.86041	11.203	16.219

## Sheet: F4K cilia length qunt
	Cilia length
	Control	nphp-4(tm925)	Pdyf-7::degron	Pdyf-7::degron nphp-4(tm925)
	4.432	5.207	4.268	5.154
	5.798	3.5	4.322	5.247
	5.699	4.92	4.693	4.75
	5.868	4.696	4.32	5.17
	4.954	4.254	4.26	4.626
	4.428	4.743	4.015	5.075
	4.727	4.78	4.374	5.548
	5.66	4.308	4.823	5.333
	4.588	4.569	5.253	5.23
	4.83	4.327	5.607	5.861
	5.175	4.541	5.596	6.086
	4.963	4.874	6.272	5.323
	4.638	5.232	6.38	4.903
	4.898	4.923	4.734	5.388
	4.254	4.011	4.737	5.14
	4.793	5.291	4.79	5.515
	4.876	4.314	5.197	5.231
	4.489	5.5	5.327	4.886
	4.677	5.561	4.599	5.251
	6.447	5.084	4.732	4.598
	6.148	4.792	5.537	5.276
	5.174	5.532	5.418
	5.881	4.953	5.109
	4.427		5.853
	4.553		5.163
	4.502		5.142
	4.443		4.104
	4.431		4.278
	4.139
Mean	4.96179	4.77878	4.96082	5.21862
T.test compared to control	nphp-4(tm925)	Pdyf-7::degron	Pdyf-7::degron nphp-4(tm925)
	0.248966	0.995356	0.151531

## Sheet: F4M chemosensation assay
		Control	nphp-4(tm925)	Pdyf-7	Pdyf-7 nphp-4(tm925)		Chemotaxis index								Control	nphp-4(tm925)	Pdyf-7	Pdyf-7 nphp-4(tm925)
	Isoamyl	88	60	91	51		0.888889	0.608247	0.91	0.495146				Replicate 1	0.888889	0.608247	0.91	0.495146
Replicate 1	Center	11	36	9	52									Replicate 2	0.949495	0.605505	0.887755	0.204082
	Ethanol	0	1	0	0									Replicate 3	0.844444	0.853659	0.929577	0.164948
														Replicate 4	0.977778	0.413793	0.976471	0.0675676
														Replicate 5	0.928571	0.655172	0.829787	0.551724
	Isoamyl	94	66	87	20		0.949495	0.605505	0.887755	0.204082				Replicate 6	0.888889	0.818182	0.887097	0.604938
	Center	5	43	11	78									Replicate 7	0.888889	0.662162	0.88764	0.6
Replicate 2	Ethanol	0	0	0	0									Replicate 8	0.855263	0.728814	0.967742	0.5
	Isoamyl	76	70	66	16		0.844444	0.853659	0.929577	0.164948				T.test (p values)
Replicate 3	Center	14	12	5	81										Control	nphp-4(tm925)	Pdyf-7	Pdyf-7 nphp-4(tm925)
	Ethanol	0	0	0	0									Control		0.00155293	0.778301	0.000245301
														nphp-4(tm925)				0.0117961
	Isoamyl	88	37	83	5		0.977778	0.413793	0.976471	0.0675676				Pdyf-7
	Center	2	49	2	69									Pdyf-7 nphp-4(tm925)
Replicate 4	Ethanol	0	1	0	0
	Isoamyl	52	45	39	33		0.928571	0.655172	0.829787	0.551724
	Center	4	6	8	24
Replicate 5	Ethanol	0	7	0	1
	Isoamyl	24	46	57	53		0.888889	0.818182	0.887097	0.604938
	Center	3	8	3	24
Replicate 6	Ethanol	0	1	2	4
	Isoamyl	40	54	79	35		0.888889	0.662162	0.88764	0.6
	Center	5	15	10	18
Replicate 7	Ethanol	0	5	0	2
	Isoamyl	68	44	61	29		0.855263	0.728814	0.967742	0.5
Replicate 8	Center	5	14	0	20
	Ethanol	3	1	1	3

## Sheet: F5D diameter quant sas1 ssna1
	Diameter normalized with SAS-4 diameter
	FLAG::SAS-1	SAS-1::3xFLAG	SSNA-1::SPOT
	0.879032	0.649667	0.70099
	0.845574	0.604	0.651515
	0.894558	0.597561	0.700611
	0.962477	0.587866	0.683761
	0.853503	0.633735	0.617143
	0.906323	0.609005	0.655238
	0.942966	0.695349	0.639344
	0.886831	0.685579	0.648111
	0.816901	0.633708	0.728016
	0.774379	0.654867	0.728016
	0.909434	0.564612	0.682927
	0.77821	0.589744	0.678571
	0.824663	0.523929	0.644135
	0.721248	0.633952	0.707753
	0.862069	0.635438	0.691089
	0.859519	0.647303	0.650728
	0.868151	0.574113	0.69505
	0.902439	0.56701	0.717791
	0.875	0.716667	0.63522
	0.834879	0.684086	0.644681
	0.789625		0.70099
	0.79206		0.742138
	0.810169		0.717842
	0.739344		0.617822
	0.90183		0.617822
	0.845574		0.646316
	0.857143		0.623984
	0.863839		0.741379
	0.843091		0.684211
	0.814815		0.733032
	0.808602		0.668934
			0.709957
			0.701299
			0.726908
			0.636546
			0.694505
			0.615385
			0.632941
			0.673866
			0.636719
Mean	0.847234	0.62441	0.675582
	T. test (P values)
3XFLAG::SAS-1 vs SAS-1::3XFLAG	7.71567e-19
3XFLAG::SAS-1 vs SSNA-1::SPOT	4.91323e-20
SAS-1::3xFLAG vs SAS-1::3XFLAG	0.000330684

## Sheet: S1E genotypic assay sas1_is13
Temperature		sas-1(is13)/hT2	sas-1(is13) homo	Percentage (homozygotes mutants)				Average	Stdev			Pooled data for final figure
	Plate 1	83	14	14.433								Temperature	Heterozygotes	Homozygotes	Stdev
	Plate 2	67	17	20.2381			sas-1(is13) homo	21.2877	3.42504			16	78.71	21.29	3.43
16	Plate 3	81	30	27.027								20	80.92	19.08	3.95
	Plate 4	68	18	20.9302			Rounded sas-1(is13) homo	21.29	3.43			24	78.41	21.59	4.59
	Plate 5	58	14	19.4444
	Plate 6	204	56	21.5385			sas-1(is13)/hT2	78.71
	Plate 7	165	52	23.9631
	Plate 8	204	60	22.7273
	Plate 1	55	18	24.6575
20	Plate 2	49	10	16.9492			sas-1(is13) homo	19.0764	3.95001
	Plate 3	82	18	18
	Plate 4	45	8	15.0943			Rounded sas-1(is13) homo	19.08	3.95
	Plate 5	55	9	14.0625
	Plate 6	232	81	25.8786			sas-1(is13)/hT2	80.92
	Plate 7	267	65	19.5783
	Plate 8	355	80	18.3908
	Plate 1	52	12	18.75
	Plate 2	58	14	19.4444			sas-1(is13) homo	21.5875	4.58599
24	Plate 3	51	18	26.087
	Plate 4	34	16	32			Rounded sas-1(is13) homo	21.59	4.59
	Plate 5	52	12	18.75
	Plate 6	175	42	19.3548			sas-1(is13)/hT2	78.41
	Plate 7	178	45	20.1794
	Plate 8	158	35	18.1347

## Sheet: F1F_numb nuclcont sas6_mut_is13
		Number of nuclei			T test (p values)
	Control	sas6_ok2554	sas-1_is13			Control	sas6_ok2554	sas-1_is13
	58	67	60		Control		0.00781449	0.687574
	26	60	63		sas-1_is13
	76	35	75		sas6_ok2554
	96	61	55
	92	13	100
	64	12	85
	56	38	40
	82	30	39
	66	32	82
			46
Mean	68.4444	38.6667	64.5
St.dev	20.128	19.0321	19.5

## Sheet: F1E_nuclear size
Control	sas-6_ok2554	sas-1_is13
6.305	15.166	15.848
5.208	16.465	10.906
5.751	30.545	7.572
5.027	22.579	10.224
6.816	16.465	5.943
5.208	15.507	9.883
5.24	18.915	7.572
4.484	19.639	6.795
5.24	28.159	11.502
6.518	85.841	5.975
5.41	7.977	4.814
4.803	12.908	7.327
7.572	20.661	5.24
5.027	35.87	4.644
5.208	59.577	8.02
5.208	67.075	7.572
5.24	26.285	5.027
5.006	20.108	5.698
5.751	8.776	5.698
4.43	8.02	7.114
9.532	4.814	21.45
12.844	4.484	7.732
13.973	13.451	7.977
8.328	13.451	10.863
9.67	129.038	6.507
13.696	102.37	12.376
8.861	95.746	13.76				Control	sas-6_ok2554	sas-1_is13
8.435	104.032	11.502			Mean	7.11154	42.8424	9.75946
7.54	60.451	5.474			stdev	1.99505	36.1749	4.99239
9.99	11.076	15.507
9.66	11.204	10.363
8.02	46.861	8.52				sas-6_ok2554	sas-1_is13
8.243	88.014	4.761			T test (p values) compared to control	9.0511e-09	2.90827e-06
9.713	3.632	5.24
12.621	101.987	19.213
11.556	73.476	10.182
9.713	51.292	29.48
7.753	51.292	6.284
7.349	5.24	5.474
9.66	74.765	6.305
7.114	11.758	8.137
7.349	58.811	9.99
7.349	66.415	9.99
8.861	28.159	12.376
7.53	93.956	14.357
6.145	135.854	13.462
7.732	89.356	12.376
7.082	27.627	9.713
8.307	41.046	9.713
6.731	5.922	6.816
7.53		6.795
7.945		11.715
6.284		9.127
7.945		10.895
7.285		13.781
6.241		12.088
7.732		12.78
8.595		9.702
8.307		34.571
5.943		12.439
5.006		10.224
7.753		8.02
5.772		7.349
5.922		6.241
7.572		5.943
5.922		7.753
4.473		6.561
9.415		14.058
6.284		7.082
8.009		9.042
6.145		31.216
7.04		9.415
8.307		5.922
7.349		7.54
6.518		7.647
4.473		5.964
4.761		9.862
7.626		11.96
7.732		9.841
6.795		10.192
7.349		15.677
7.626		12.088
6.135		8.435
6.507		8.009
5.879		7.327
5.474		9.159
4.814		8.861
6.305		7.114
6.816		6.816
4.644		5.943
3.898		4.484
5.751		5.698
5.24		11.215
7.349		10.363
5.666		9.841
6.731		8.861
6.145		8.307
		8.009
		7.114
		7.626

## Sheet: F2E sperm centriole width
	Centriole width (nm)
	Control	sas-1(is13)
	348	298
	295	348
	300	471
	264	400
	338	279
	281	257
	341	374
	331	307
	336	314
	345	317
	263	324
	254	419
	215	338
	283	381
	231	310
	271	408
	283	299
	231	331
	293	336
	350	341
	346	382
	341	260
	298	380
	365	356
	291	346
	257	418
	303	300
	373	356
	313	251
	268	368
	314	333
	245
Average	298.969	342
T.test (p-value) compared to control		0.000596852

[truncated: 12 more sheets: F3B_GFP_SAS1_foci_quant_emb, F6C_SAS1_SAS7_contr_ssna1_bs182, F5G_sas1_ssna1_sas4_gonad, F5H_SAS4_SSNA1_SAS1_FOCI, S2C percent without centriole, S2F sas4_gfp control vs sas1_13, S2I gfp_sas7 quantification, S3B centriole width quant, S4G_spd5 quant cilia mutants, S4L Quant che11_mkate_cilia_mut, S7B_SAS1 cila cnt ssna1bs182, F4L dye filling assay]
